# Supplementary material for: Treatment with penicillin G and hydrocortisone reduces ALS-associated symptoms: a case series of three patients
Source: F1000Res. 2017 Apr 3;6:410. [Version 1] doi: 10.12688/f1000research.10534.1 (PMC5383939; doi:10.12688/f1000research.10534.1)
Supplement: Supplementary file 3 [file f1000research-6-11352-s0002.tgz]

Archive with 1 entries (1 files):
- e7fc81e8-9afc-41dd-81d6-824db3acb476.mp4
