# Supplementary material for: Treatment with penicillin G and hydrocortisone reduces ALS-associated symptoms: a case series of three patients
Source: F1000Res. 2017 Apr 3;6:410. [Version 1] doi: 10.12688/f1000research.10534.1 (PMC5383939; doi:10.12688/f1000research.10534.1)
Supplement: Supplementary file 4 [file f1000research-6-11352-s0003.tgz]

Archive with 1 entries (1 files):
- 52ce2ff9-a30f-4f33-a6de-e3c621f67c3b.mp4
