# Supplementary material for: Treatment with penicillin G and hydrocortisone reduces ALS-associated symptoms: a case series of three patients
Source: F1000Res. 2017 Apr 3;6:410. [Version 1] doi: 10.12688/f1000research.10534.1 (PMC5383939; doi:10.12688/f1000research.10534.1)
Supplement: Supplementary file 7 [file f1000research-6-11352-s0006.tgz]

Archive with 1 entries (1 files):
- 85a4722d-4224-4735-8e3d-b1c0d61671cd.mp4
